# Supplementary material for: Escherichia coli in Brazilian Poultry Fecal Samples: Co-Carriage of Fosfomycin and ESBL Resistance
Source: Antibiotics (Basel). 2025 Mar 6;14(3):269. doi: 10.3390/antibiotics14030269 (PMC11939591; doi:10.3390/antibiotics14030269)
Supplement: Supplementary file 1 [file antibiotics-14-00269-s001.zip › Suppl. Table S1.xlsx]

## Sheet: Sheet1
Supplementary Table S1. In silico typing details for each sequenced Brazilian poultry isolate.
			Isolate details										Genotypic resistance
ID	Year	Poultry house	Serotype	Phylogroup	MLST	FimH type	Plasmids	Beta-lactamase (not ESBL or carbapenemase)	ESBL (AmpC type)	ESBL	Fosfomycin	Fluoroquinolone	Sulfonamide	Aminoglycoside	Tetracycline	Florfenicol	Trimethoprim	Virulence	Plasmid replicon containing high-priority AMR and respective pMLST
54	2020	D	O31:H4	B2	ST131	H22	IncFIB, IncFII	blaTEM-1	-	blaCTX-M-55	fosA3	gyrA p.S83L	-	-	-	-	-	csgA,cvaC,fdeC,fimH,fyuA,hlyF,ibeA,ireA,iroB,iroC,iroD,iroE,iroN,irp2,iss,iucA,iucB,iucC,iucD,iutA,kps,neuC,mchF,ompT,sitA,traT	IncFII/FII_33
97	2020	T	ONT:H48	B1	ST155	H32	IncFII	blaTEM-1	-	blaCTX-M-55	fosA3	gyrA p.S83L, gyrA p.D87N, parC p.S80I	-	-	-	-	-	astA,csgA,fdeC,fimH,hlyE,lpfA,traT	IncFII/FII_33
112	2020	C	O7:H18	B1	ST38	H65	IncB/O/K/Z, IncX1	-	blaCMY-2	-	fosA3	gyrA p.S83L, gyrA p.A84P, parC p.S57T, parC p.S80I	sul1, sul2	aadA2,ant(3'')-Ia,aph(3'')-Ib,aph(6)-Id,,aac(3)-IId,aph(3')-IIa	tet(A)	floR	dfrA12	csgA,fdeC,fimH,hlyE	IncX1/NT*
120	2020	F	O18:H49	B1	ST212	H38	IncFII, IncN	blaTEM-1	-	blaCTX-M-55	fosA3	-		-	-	-	-	astA,csgA,fdeC,fimH,hlyE,lpfA,traT	IncFII/FII_33
167	2020	N	O7:H18	D	ST38	H65	IncB/O/K/Z, IncN	blaTEM-1	-	blaCTX-M-55	fosA3	-	-	-	-	floR	-	csgA,fdeC,fimH,hlyE,ireA,ompT,trat	IncFII/FII_4
178	2020	P	O129:H48	A	ST10	H54	IncFII, IncI1, IncN, IncX1	blaTEM-1	-	blaCTX-M-55	fosA3	-	-	-	-	floR	-	csgA,cvac,fdeC,fimH,fyuA,hlyE,hlyF,ibeA,ireA,iroN,irp2,iss,iuc,iutA,kps,ompT,sitA,trat,usp	IncFII/FII_33
190	2020	R	O8:H51	B1	ST155	H32	IncFII, IncI, IncN	blaTEM-1	blaCMY-2	blaCTX-M-55	fosA3	gyrA p.S83L, parC p.S80I	sul2	aac(3)-IIb,aac(3)-IId,aadA2,ant(3'')-Ia,aph(3'')-Ib,aph(3')-IIa,aph(6)-Id	-	floR	dfrA1,dfrA12	astA,csgA,fdeC,fimH,hlyE,lpfA,traT	IncFII/NA**
*pMLST scheme not available for this replicon type
**pMLST scheme not found
